# Supplementary material for: Nuclear Receptor-Like Structure and Interaction of Congenital Heart Disease-Associated Factors GATA4 and NKX2-5
Source: PLoS One. 2015 Dec 7;10(12):e0144145. doi: 10.1371/journal.pone.0144145 (PMC4671672; doi:10.1371/journal.pone.0144145)
Supplement: S1 File — (XLSX) [file pone.0144145.s001.xlsx]

## Sheet: S269C_R319C_P321C
Immunoprecipitation western blot S269C_R319C_P321C anti-GATA4
Index	Name	Volume	Adj. Vol.
		INT*mm2	INT*mm2
A-gel
Cell lysate	wtGATA4	22925	4381.49
Cell lysate	wtGATA4	23753.9	5210.35
NKX2-5	wtGATA4	41056.4	22512.8
NKX2-5	wtGATA4	35783.6	17240
Cell lysate	GATA4 S269C	33412.3	14868.8
Cell lysate	GATA4 S269C	33276.5	14732.9
NKX2-5	GATA4 S269C	58169.7	39626.2
NKX2-5	GATA4 S269C	60547.6	42004.1
Cell lysate	GATA4 R319C	25851.1	7307.56
Cell lysate	GATA4 R319C	24375.4	5831.82
NKX2-5	GATA4 R319C	26932.9	8389.37
NKX2-5	GATA4 R319C	24396.3	5852.81
B-gel
Cell lysate	wtGATA4	22747.3	4203.78
Cell lysate	wtGATA4	22680.6	4137.07
NKX2-5	wtGATA4	30391.8	11848.3
NKX2-5	wtGATA4	32967.7	14424.2
Cell lysate	GATA4 P321C	29729.5	11186
Cell lysate	GATA4 P321C	25385.7	6842.15
NKX2-5	GATA4 P321C	47788.2	29244.6
NKX2-5	GATA4 P321C	39065.8	20522.2
	Background	20022.6	0
Immunoprecipitation western blot S269C_R319C_P321C anti-NKX2-5
Index	Name	Volume	Adj. Vol.
		INT*mm2	INT*mm2
A-gel
Cell lysate	wtGATA4	20975	0
Cell lysate	wtGATA4	21782.5	0
NKX2-5	wtGATA4	48275.5	27692.3
NKX2-5	wtGATA4	42514.2	21930.9
Cell lysate	GATA4 S269C	25025.9	0
Cell lysate	GATA4 S269C	24436.7	0
NKX2-5	GATA4 S269C	48971.4	28388.1
NKX2-5	GATA4 S269C	50146.1	29562.9
Cell lysate	GATA4 R319C	23793.2	0
Cell lysate	GATA4 R319C	22912.4	0
NKX2-5	GATA4 R319C	42488.8	21905.6
NKX2-5	GATA4 R319C	34420	13836.7
B-gel
Cell lysate	wtGATA4	21477.7	0
Cell lysate	wtGATA4	22065.1	0
NKX2-5	wtGATA4	36473	15889.8
NKX2-5	wtGATA4	37276.9	16693.6
Cell lysate	GATA4 P321C	22009	0
Cell lysate	GATA4 P321C	23339.8	0
NKX2-5	GATA4 P321C	51668.3	31085.1
NKX2-5	GATA4 P321C	52993.4	32410.2
	Background	12739	0
Input western blot S269C_R319C_P321C anti-GATA4
Index	Name	Volume	Adj. Vol.
		INT*mm2	INT*mm2
1	wtGATA4	44351	27168.9
2	wtGATA4	44003	26820.9
3	GATA4 S269C	43643	26460.9
4	GATA4 S269C	41695.7	24513.6
5	GATA4 R319C	39288.8	22106.7
6	GATA4 R319C	38449.2	21267.1
7	wtGATA4	38602.2	21420.1
8	wtGATA4	36968.2	19786.1
9	GATA4 P321C	36468.3	19286.1
10	GATA4 P321C	38648.4	21466.3
	Background	17769.1	0

## Sheet: R264AK299AM298YR283Q_1
Immunoprecipitation western blot R264A_K299A anti-GATA4
Index	Name	Volume	Adj. Vol.
		INT*mm2	INT*mm2
1	wtGATA4+cell lysate	57.4981	18.3757
2	wtGATA4+cell lysate	78.4586	39.3362
3	wtGATA4+NKX2-5	1399.63	1360.51
4	wtGATA4+NKX2-5	1243.8	1204.67
5	GATA4R264A+cell lysate	58.068	18.9456
6	GATA4R264A+cell lysate	59.7562	20.6338
7	GATA4R264A+NKX2-5	1271.45	1232.33
8	GATA4R264A+NKX2-5	1222.79	1183.67
9	GATA4K299A+cell lysate	43.0841	3.96174
10	GATA4K299A+cell lysate	35.6343	-3.48807
11	GATA4K299A+NKX2-5	310.903	271.78
12	GATA4K299A+NKX2-5	372.22	333.097
	Background	31.1594	0
Immunoprecipitation western blot M298Y_R283Q anti-GATA4
Index	Name	Volume	Adj. Vol.
		INT*mm2	INT*mm2
1	wtGATA4+cell lysate	101.649	62.4197
2	wtGATA4+cell lysate	117.907	78.6777
3	wtGATA4+NKX2-5	1452.52	1413.29
4	wtGATA4+NKX2-5	1270.5	1231.27
5	GATA4M298Y+cell lysate	81.5124	42.2835
6	GATA4M298Y+cell lysate	65.2024	25.9735
7	GATA4M298Y+NKX2-5	553.89	514.661
8	GATA4M298Y+NKX2-5	563.54	524.311
9	GATA4R283Q+cell lysate	38.2956	-0.933236
10	GATA4R283Q+cell lysate	32.5412	-6.6877
11	GATA4R283Q+NKX2-5	109.555	70.3265
12	GATA4R283Q+NKX2-5	135.804	96.5755
	Background	30.9551	0
Immunoprecipitation western blot R264A_K299A anti-NKX2-5
Index	Name	Volume	Adj. Vol.
		INT*mm2	INT*mm2
A-gel	wtGATA4+NKX2-5	169477	107859
2	wtGATA4+NKX2-5	171993	110374
3	GATA4R264A+NKX2-5	184291	122673
4	GATA4R264A+NKX2-5	198584	136966
5	GATA4K299A+NKX2-5	188178	126560
6	GATA4K299A+NKX2-5	201778	140160
	Background	53390.2	0
Immunoprecipitation western blot M298Y_R283Q anti-NKX2-5
Index	Name	Volume	Adj, Vol,
		INT*mm2	INT*mm2
B-gel	wtGATA4+NKX2-5	146653	83864.6
2	wtGATA4+NKX2-5	135236	72447.2
3	GATA4M298Y+NKX2-5	150381	87592.1
4	GATA4M298Y+NKX2-5	140521	77732
5	GATA4R283Q+NKX2-5	164392	101603
6	GATA4R283Q+NKX2-5	158869	96080.6
	Background	27590.7	0
Input western blot R264A_K299A_M298Y_R283Q anti-GATA4
Index	Name	Volume	Adj. Vol.
		INT*mm2	INT*mm2
1	wtGATA4+NKX2-5	1787.46	1704.41
2	wtGATA4+NKX2-5	1367.54	1284.5
3	GATA4R264A+NKX2-5	1799.36	1716.32
4	GATA4R264A+NKX2-5	1401.71	1318.67
5	GATA4K299A+NKX2-5	605.73	522.685
6	GATA4K299A+NKX2-5	619.042	535.997
7	wtGATA4+NKX2-5	1226.75	1143.71
8	wtGATA4+NKX2-5	1438.17	1355.13
9	GATA4M298Y+NKX2-5	1574.02	1490.97
10	GATA4M298Y+NKX2-5	1661.22	1578.17
11	GATA4R283Q+NKX2-5	1522.65	1439.61
12	GATA4R283Q+NKX2-5	1899.75	1816.7
	Background	69.2866	0

## Sheet: R264AK299AM298YR283Q_2
Immunoprecipitation western blot R264A_K299A anti-GATA4
Index	Name	Volume	Adj. Vol.
		INT*mm2	INT*mm2
1	wtGATA4+cell lysate	84.4945	52.4706
2	wtGATA4+cell lysate	100.498	86.285
3	wtGATA4+NKX2-5	939.208	822.025
4	wtGATA4+NKX2-5	779.12	682.543
5	GATA4R264A+cell lysate	60.3995	50.8251
6	GATA4R264A+cell lysate	38.4139	33.4483
7	GATA4R264A+NKX2-5	545.728	487.746
8	GATA4R264A+NKX2-5	572.391	506.619
9	GATA4K299A+cell lysate	11.4606	8.07084
10	GATA4K299A+cell lysate	9.54658	7.10836
11	GATA4K299A+NKX2-5	185.754	174.128
12	GATA4K299A+NKX2-5	144.021	124.664
	Background	28.0483	-4.20429
Immunoprecipitation western blot M298Y_R283Q anti-GATA4
Index	Name	Volume	Adj. Vol.
		INT*mm2	INT*mm2
1	wtGATA4+cell lysate	48.4856	48.4856
2	wtGATA4+cell lysate	113.566	113.566
3	wtGATA4+NKX2-5	1009.28	1009.28
4	wtGATA4+NKX2-5	792.271	792.271
5	GATA4M298Y+cell lysate	50.3762	50.3762
6	GATA4M298Y+cell lysate	66.2203	66.2203
7	GATA4M298Y+NKX2-5	475.528	475.528
8	GATA4M298Y+NKX2-5	457.786	457.786
9	GATA4R283Q+cell lysate
10	GATA4R283Q+cell lysate	28.7562	28.7562
11	GATA4R283Q+NKX2-5	137.55	137.55
12	GATA4R283Q+NKX2-5	175.195	175.195
	Background
Immunoprecipitation western blot R264A_K299A anti-NKX2-5
Index	Name	Volume	Adj, Vol,
		INT*mm2	INT*mm2
1	wtGATA4+NKX2-5	153354	99208.6
2	wtGATA4+NKX2-5	177341	123196
3	GATA4R264A+NKX2-5	171866	117721
4	GATA4R264A+NKX2-5	180783	126638
5	GATA4K299A+NKX2-5	170835	116690
6	GATA4K299A+NKX2-5	196918	142773
	Background	24894.2	0
Immunoprecipitation western blot M298Y_R283Q anti-NKX2-5
Index	Name	Volume	Adj, Vol,
		INT*mm2	INT*mm2
1	wtGATA4+NKX2-5	192770	127103
2	wtGATA4+NKX2-5	190137	124470
3	GATA4M298Y+NKX2-5	194579	128912
4	GATA4M298Y+NKX2-5	213555	147888
5	GATA4R283Q+NKX2-5	188948	123281
6	GATA4R283Q+NKX2-5	191327	125660
	Background	30191.7	0
Input western blot R264A_K299A_M298Y_R283Q anti-GATA4
Index	Name	Volume	Adj. Vol.
		INT*mm2	INT*mm2
1	wtGATA4+NKX2-5	1395.9	1395.88
2	wtGATA4+NKX2-5	1623.81	1623.79
3	GATA4R264A+NKX2-5	1896.53	1896.5
4	GATA4R264A+NKX2-5	1859.35	1859.33
5	GATA4K299A+NKX2-5	1235.26	1235.24
6	GATA4K299A+NKX2-5	1288.12	1288.09
7	wtGATA4+NKX2-5	1779.23	1779.2
8	wtGATA4+NKX2-5	1594.87	1594.84
9	GATA4M298Y+NKX2-5	1544.27	1544.24
10	GATA4M298Y+NKX2-5	1821.28	1821.26
11	GATA4R283Q+NKX2-5	1986.05	1986.02
12	GATA4R283Q+NKX2-5	1788.95	1788.93
	Background	0.0232974	0

## Sheet: A271V_N272S_S327A
Immunoprecipitation western blot A271V_N272S_S327A anti-GATA4
Index	Name	Volume	Adj. Vol.
		INT*mm2	INT*mm2
A-gel
Cell lysate	wtGATA4	28954.4	10294.8
Cell lysate	wtGATA4	27095.5	8435.96
NKX2-5	wtGATA4	48952.9	30293.4
NKX2-5	wtGATA4	41745.4	23085.9
Cell lysate	GATA4 A271V	23538.7	4879.19
Cell lysate	GATA4 A271V	25254.1	6594.61
NKX2-5	GATA4 A271V	35681.4	17021.9
NKX2-5	GATA4 A271V	34379.5	15720
Cell lysate	GATA4 N272S	26610.4	7950.86
Cell lysate	GATA4 N272S	26827.8	8168.32
NKX2-5	GATA4 N272S	51682.4	33022.9
NKX2-5	GATA4 N272S	52852.6	34193.1
B-gel
Cell lysate	wtGATA4	20728.8	2069.23
Cell lysate	wtGATA4	30174.7	11515.1
NKX2-5	wtGATA4	32873.6	14214.1
NKX2-5	wtGATA4	39681.5	21021.9
Cell lysate	GATA4 S327A	20400.9	1741.36
Cell lysate	GATA4 S327A	19148.5	488.962
NKX2-5	GATA4 S327A	35237.8	16578.3
NKX2-5	GATA4 S327A	36582.5	17923
Cell lysate	GATA4 S327A	19968.9	1309.33
Cell lysate	GATA4 S327A	19627	967.513
NKX2-5	GATA4 S327A	41199.3	22539.8
NKX2-5	GATA4 S327A	35699.9	17040.4
	Background	13904.4	0
Immunoprecipitation western blot A271V_N272S_S327A anti-GATA4
Index	Name	Volume	Adj, Vol,
		INT*mm2	INT*mm2
A-gel
NKX2-5	wtGATA4	88042.7	65149.2
NKX2-5	wtGATA4	85952.6	63059.1
NKX2-5	GATA4 A271V	94302.4	71408.9
NKX2-5	GATA4 A271V	100160	77266.4
NKX2-5	GATA4 N272S	94559.9	71666.4
NKX2-5	GATA4 N272S	123509	100615
	Background	13647.8	0
Immunoprecipitation western blot A271V_N272S_S327A anti-GATA4
Index	Name	Volume	Adj, Vol,
		INT*mm2	INT*mm2
B-gel
NKX2-5	wtGATA4	82013.6	52316.3
NKX2-5	wtGATA4	89399.7	59702.4
NKX2-5	GATA4 S327A	85614.8	55917.4
NKX2-5	GATA4 S327A	94566.1	64868.7
NKX2-5	GATA4 S327A	107457	77759.6
NKX2-5	GATA4 S327A	117566	87868.9
	Background	16671	0
Input western blot A271V_N272S_S327A anti-GATA4
Index	Name	Volume	Adj. Vol.
		INT*mm2	INT*mm2
1	wtGATA4	58297.2	39927.7
2	wtGATA4	60402.5	42033
3	GATA4 A271V	49056.7	30687.2
4	GATA4 A271V	53830.1	35460.6
5	GATA4 N272S	78061.4	59691.9
6	GATA4 N272S	94117.9	75748.4
7	wtGATA4	85866.2	67496.7
8	wtGATA4	79371.7	61002.2
9	GATA4 S327A	76046.1	57676.5
10	GATA4 S327A	76366.8	57997.3
11	GATA4 S327A	73100.4	54730.9
12	GATA4 S327A	64452.9	46083.3
	Background	14376.2	0

## Sheet: A271V_N272S
Immunoprecipitation western blot A271V_N272S anti-GATA4
Index	Name	Volume	Adj. Vol.
		INT*mm2	INT*mm2
A-gel
Cell lysate	wtGATA4	26726.7	9713.06
Cell lysate	wtGATA4	34732.4	17718.8
NKX2-5	wtGATA4	58477.7	41464
NKX2-5	wtGATA4	50162.6	33149
Cell lysate	GATA4 A271V	19637.5	2623.9
Cell lysate	GATA4 A271V	18611.2	1597.63
NKX2-5	GATA4 A271V	32027.6	15014
NKX2-5	GATA4 A271V	30617.8	13604.2
Cell lysate	GATA4 N272S	24182	7168.34
Cell lysate	GATA4 N272S	20423.8	3410.14
NKX2-5	GATA4 N272S	39721.7	22708
NKX2-5	GATA4 N272S	38407.9	20786.2
	Background	19584.3	0
Immunoprecipitation western blot A271V_N272S anti-NKX2-5
Index	Name	Volume	Adj, Vol,
		INT*mm2	INT*mm2
A-gel
NKX2-5	wtGATA4	51672	28904.7
NKX2-5	wtGATA4	51718.4	28951.2
NKX2-5	GATA4 A271V	45005.3	22238
NKX2-5	GATA4 A271V	46654.5	23887.3
NKX2-5	GATA4 N272S	58663.4	35896.2
NKX2-5	GATA4 N272S	61639.8	38872.5
	Background	15354.2	0
Input western blot A271V_N272S anti-GATA4
Index	Name	Volume	Adj. Vol.
		INT*mm2	INT*mm2
1	wtGATA4	210193	175197
2	wtGATA4	201654	168720
3	GATA4 A271V	158471	123475
4	GATA4 A271V	106411	71415.6
5	GATA4 N272S	141220	106225
6	GATA4 N272S	147902	112259
	Background	19486.3	0

## Sheet: E288K_E288G_R283A
Immunoprecipitation western blot E288K_E288G anti-GATA4
Index	Name	Volume	Adj, Vol,
		INT*mm2	INT*mm2
Cell lysate	wtGATA4	33888.7	5574.24
Cell lysate	wtGATA4	36110.1	7795.69
NKX2-5	wtGATA4	63725.3	35410.8
NKX2-5	wtGATA4	59799.8	31485.4
Cell lysate	GATA4 E288K	39859.4	11545
Cell lysate	GATA4 E288K	36933.6	8619.18
NKX2-5	GATA4 E288K	62456.3	34141.9
NKX2-5	GATA4 E288K	72018.6	43704.2
Cell lysate	GATA4 E288G	53590.6	25276.2
Cell lysate	GATA4 E288G	46060.7	17746.2
NKX2-5	GATA4 E288G	102100	73785.1
NKX2-5	GATA4 E288G	112296	84349.3
	Background	30643.3	0
Immunoprecipitation western blot R283A anti-GATA4
Index	Name	Volume	Adj, Vol,
		INT*mm2	INT*mm2
Cell lysate	wtGATA4	31252.2	5157.88
Cell lysate	wtGATA4	31157.1	5062.74
NKX2-5	wtGATA4	56877.8	30783.4
NKX2-5	wtGATA4	59756.5	33662.1
Cell lysate	GATA4 R283A	31860.3	5765.96
Cell lysate	GATA4 R283A	28549.6	2455.22
NKX2-5	GATA4 R283A	32885.8	6791.41
NKX2-5	GATA4 R283A	35734.4	9640
Cell lysate	GATA4 R283A	33843.1	7748.72
Cell lysate	GATA4 R283A	32729.6	6635.24
NKX2-5	GATA4 R283A	41220.1	15125.8
NKX2-5	GATA4 R283A	38525.5	12431.2
	Background	37488.1	0
Immunoprecipitation western blot E288K_E288G anti-NKX2-5
Index	Name	Volume	Adj, Vol,
		INT*mm2	INT*mm2
NKX2-5	wtGATA4	96371	68419.6
NKX2-5	wtGATA4	90571.3	62619.9
NKX2-5	GATA4 E288K	79222.3	51270.9
NKX2-5	GATA4 E288K	81108.6	53157.2
NKX2-5	GATA4 E288G	77950.9	49999.5
NKX2-5	GATA4 E288G	104953	77001.3
	Background	25853.3	0
Immunoprecipitation western blot R283A anti-NKX2-5
Index	Name	Volume	Adj, Vol,
		INT*mm2	INT*mm2
NKX2-5	wtGATA4	67799.6	41195.4
NKX2-5	wtGATA4	72884.3	46280
NKX2-5	GATA4 R283A	56603.4	29999.1
NKX2-5	GATA4 R283A	63725.7	37121.5
NKX2-5	GATA4 R283A	71500.2	44896
NKX2-5	GATA4 R283A	60990.1	34385.9
	Background	11923.2	0
Input western blot E288K_E288G_R283A anti-GATA4
Index	Name	Volume	Adj, Vol,
		INT*mm2	INT*mm2
1	wtGATA4	124.084	91.761
2	wtGATA4	110.438	78.1157
3	GATA4 E288K	139.382	107.059
4	GATA4 E288K	138.267	105.945
5	GATA4 E288G	141.058	108.735
6	GATA4 E288G	140.577	108.255
7	wtGATA4	86.9516	54.6289
8	wtGATA4	103.916	71.5934
9	GATA4 R283A	125.899	93.5761
10	GATA4 R283A	127.277	94.9538
11	GATA4 R283A	135.871	103.548
12	GATA4 R283A	113.616	81.2934
	Background	87.1399	0

## Sheet: E288K_E288G
Immunoprecipitation western blot E288K_E288G anti-GATA4
Index	Name	Volume	Adj. Vol.
		INT*mm2	INT*mm2
Cell lysate	wtGATA4	56.0806	19.6306
Cell lysate	wtGATA4	47.3416	13.2291
NKX2-5	wtGATA4	87.4591	50.6339
NKX2-5	wtGATA4	73.6503	38.8284
Cell lysate	GATA4 E288K	63.0567	30.1486
Cell lysate	GATA4 E288K	76.9622	39.962
NKX2-5	GATA4 E288K	107.22	69.1759
NKX2-5	GATA4 E288K	134.26	87.0629
Cell lysate	GATA4 E288G	114.576	68.2568
Cell lysate	GATA4 E288G	114.603	63.5148
NKX2-5	GATA4 E288G	176.508	119.184
NKX2-5	GATA4 E288G	180.122	128.001
	Background	69.6464	0.615287
Immunoprecipitation western blot E288K_E288G anti-NKX2-5
Index	Name	Volume	Adj, Vol,
		INT*mm2	INT*mm2
NKX2-5	wtGATA4	40235	16989.4
NKX2-5	wtGATA4	33982.4	10736.8
NKX2-5	GATA4 E288K	34922.5	11676.8
NKX2-5	GATA4 E288K	34880.9	11635.2
NKX2-5	GATA4 E288G	54485.2	31239.6
NKX2-5	GATA4 E288G	62534.3	39288.7
	Background	15695.2	0
Input western blot E288K_E288G anti-GATA4
Index	Name	Volume	Adj. Vol.
		INT*mm2	INT*mm2
1	wtGATA4	117.274	80.5474
2	wtGATA4	112.392	75.0104
3	GATA4 E288K	142.419	102.937
4	GATA4 E288K	129.391	89.6234
5	GATA4 E288G	139.056	99.6155
6	GATA4 E288G	138.495	99.5317
	Background	83.2873	-0.0818688

## Sheet: Q274H_double_P321C
Immunoprecipitation western blot Q274H_S269C+Q274H_P321C anti-GATA4
Index	Name	Volume	Adj. Vol.
		INT*mm2	INT*mm2
A-gel
Cell lysate	wtGATA4	16353.3	2555.88
Cell lysate	wtGATA4	15933.2	2135.75
NKX2-5	wtGATA4	21965.2	8167.81
NKX2-5	wtGATA4	19311.6	5514.16
Cell lysate	GATA4 Q274H	14729	931.562
Cell lysate	GATA4 Q274H	14475.6	678.157
NKX2-5	GATA4 Q274H	17906.9	4109.5
NKX2-5	GATA4 Q274H	18472.2	4674.76
Cell lysate	GATA4 S269C+Q274H	16834.7	3037.29
Cell lysate	GATA4 S269C+Q274H	16712.3	2914.85
NKX2-5	GATA4 S269C+Q274H	24802.8	11005.3
NKX2-5	GATA4 S269C+Q274H	24486.4	10689
B-gel
Cell lysate	wtGATA4	25463.7	11666.3
Cell lysate	wtGATA4	23009	9211.59
NKX2-5	wtGATA4	28797.6	15000.2
NKX2-5	wtGATA4	25056.1	11258.7
Cell lysate	GATA4 P321C	26249.6	12452.2
Cell lysate	GATA4 P321C	27296.4	13499
NKX2-5	GATA4 P321C	34150	20352.6
NKX2-5	GATA4 P321C	27134.6	13337.2
	Background	9668.98	0
Immunoprecipitation western blot Q274H_S269C+Q274H_P321C anti-GATA4
Index	Name	Volume	Adj, Vol,
		INT*mm2	INT*mm2
A-gel
NKX2-5	wtGATA4	58230.1	24164.1
NKX2-5	wtGATA4	59994.8	25928.7
NKX2-5	GATA4 Q274H	64429.1	30363.1
NKX2-5	GATA4 Q274H	69377.9	35311.9
NKX2-5	GATA4 S269C+Q274H	75601.1	41535.1
NKX2-5	GATA4 S269C+Q274H	60585.1	26519.1
	Background	21254.2	0
Immunoprecipitation western blot Q274H_S269C+Q274H_P321C anti-GATA4
Index	Name	Volume	Adj, Vol,
		INT*mm2	INT*mm2
B-gel
NKX2-5	wtGATA4	86201.6	51148
NKX2-5	wtGATA4	80935.9	45882.3
NKX2-5	GATA4 P321C	82147.2	47093.6
NKX2-5	GATA4 P321C	76384.7	41331.1
	Background	18209.7	0
Input western blot Q274H_S269C+Q274H_P321C anti-GATA4
Index	Name	Volume	Adj. Vol.
		INT*mm2	INT*mm2
1	wtGATA4	33949.7	14064.9
2	wtGATA4	34457.2	14572.3
3	GATA4 Q274H	32302.2	12417.3
4	GATA4 Q274H	34658.8	14774
5	GATA4 S269C+Q274H	35176.7	15291.8
6	GATA4 S269C+Q274H	32464.8	12580
7	wtGATA4	33241.8	13357
8	wtGATA4	36858.7	16973.9
9	GATA4 P321C	37387.5	17502.7
10	GATA4 P321C	36546.1	16661.2
	Background	15889.1	0

## Sheet: S269C_R319C_Q274H_double
Immunoprecipitation western blot S269C_R319C_Q274H_S269C+Q274H anti-GATA4
Index	Name	Volume	Adj. Vol.
		INT*mm2	INT*mm2
A-gel
Cell lysate	wtGATA4	15863.2	1432.51
Cell lysate	wtGATA4	16281.7	1850.95
NKX2-5	wtGATA4	25438	11007.3
NKX2-5	wtGATA4	26121.4	11690.7
Cell lysate	GATA4 S269C	16578.6	2147.86
Cell lysate	GATA4 S269C	16116.3	1685.58
NKX2-5	GATA4 S269C	46882.4	32451.7
NKX2-5	GATA4 S269C	47480.7	33050
Cell lysate	GATA4 R319C	22233.2	7802.43
Cell lysate	GATA4 R319C	19870.3	5439.58
NKX2-5	GATA4 R319C	25224.2	10793.4
NKX2-5	GATA4 R319C	21323.8	6893.06
B-gel
Cell lysate	wtGATA4	16815	2384.23
Cell lysate	wtGATA4	16843.3	2412.61
NKX2-5	wtGATA4	39462	25031.3
NKX2-5	wtGATA4	36806.4	22375.7
Cell lysate	GATA4 Q274H	16916.7	2485.94
Cell lysate	GATA4 Q274H	16929.1	2498.35
NKX2-5	GATA4 Q274H	27588.9	13158.1
NKX2-5	GATA4 Q274H	27747.7	13317
Cell lysate	GATA4 S269C+Q274H	22448.4	8017.64
Cell lysate	GATA4 S269C+Q274H	22720.1	8289.35
NKX2-5	GATA4 S269C+Q274H	47763.3	33332.6
NKX2-5	GATA4 S269C+Q274H	49965.9	35535.2
	Background	8550.81	0
Immunoprecipitation western blot S269C_R319C_Q274H_S269C+Q274H anti-NKX2-5
Index	Name	Volume	Adj, Vol,
		INT*mm2	INT*mm2
A-gel
NKX2-5	wtGATA4	50706.1	27050.2
NKX2-5	wtGATA4	52272.1	28616.2
NKX2-5	GATA4 S269C	59627.9	35972
NKX2-5	GATA4 S269C	59258.3	35602.4
NKX2-5	GATA4 R319C	81983	58327.1
NKX2-5	GATA4 R319C	96574	72918.2
	Background	11944.4	0
Immunoprecipitation western blot S269C_R319C_Q274H_S269C+Q274H anti-NKX2-5
Index	Name	Volume	Adj, Vol,
		INT*mm2	INT*mm2
B-gel
NKX2-5	wtGATA4	57215.8	36447.7
NKX2-5	wtGATA4	49343.7	28575.6
NKX2-5	GATA4 Q274H	71081.7	50313.6
NKX2-5	GATA4 Q274H	81386.3	60618.3
NKX2-5	GATA4 S269C+Q274H	102506	81738.2
NKX2-5	GATA4 S269C+Q274H	128950	108182
	Background	20800.3	0
Input western blot S269C_R319C_Q274H_S269C+Q274H anti-GATA4
Index	Name	Volume	Adj. Vol.
		INT*mm2	INT*mm2
1	wtGATA4	22385.8	10860.4
2	wtGATA4	23604.4	12079
3	GATA4 S269C	22470.8	10945.4
4	GATA4 S269C	19382.1	7856.74
5	GATA4 R319C	18752.3	7226.92
6	GATA4 R319C	21343.2	9817.78
7	wtGATA4	25948.6	14423.2
8	wtGATA4	27597.7	16072.3
9	GATA4 Q274H	23018.4	11493
10	GATA4 Q274H	22133.7	10608.4
11	GATA4 S269C+Q274H	24690.1	13164.7
12	GATA4 S269C+Q274H	21886	10360.6
	Background	7047.31	0

## Sheet: H234S
Immunoprecipitation western blot H234S anti-GATA4
Index	Name	Volume	Adj, Vol,
		INT*mm2	INT*mm2
Cell lysate	GATA4	15653.6	475.756
Cell lysate	GATA4	15082.2	-95.6123
NKX2-5	GATA4	20733.2	5555.38
NKX2-5	GATA4	25421.6	10243.8
Cell lysate	H234S	15151.8	-26.0139
Cell lysate	H234S	15073.9	-103.906
NKX2-5	H234S	28017.1	12839.3
NKX2-5	H234S	22965.5	7787.71
Cell lysate	H234S	15130.7	-47.1178
Cell lysate	H234S	15294.9	117.104
NKX2-5	H234S	26676.4	11498.6
NKX2-5	H234S	25802.7	10624.9
	Background	88956.3	0
Immunoprecipitation western blot H234S anti-NKX2-5
Index	Name	Volume	Adj, Vol,
		INT*mm2	INT*mm2
Cell lysate	GATA4	35539.6	-38430.7
Cell lysate	GATA4	36972.9	-36997.4
NKX2-5	GATA4	111448	37477.2
NKX2-5	GATA4	115144	41173.8
Cell lysate	H234S	40740.2	-33230.2
Cell lysate	H234S	39523.5	-34446.8
NKX2-5	H234S	100319	26348.3
NKX2-5	H234S	101807	27837.2
Cell lysate	H234S	40136.7	-33833.7
Cell lysate	H234S	43376	-30594.3
NKX2-5	H234S	127604	53633.5
NKX2-5	H234S	142538	68568.1
	Background	67994.5	0
Input western blot H234S anti-GATA4
Index	Name	Volume	Adj, Vol,
		INT*mm2	INT*mm2
1	GATA4	47736.1	26764.5
2	GATA4	48236	27264.4
3	H234S	59651.7	38680.1
4	H234S	55737.5	34765.9
5	H234S	55799.3	34827.7
6	H234S	57714.8	36743.2
	Background	93148.5	0

[truncated: 2 more sheets: N272S_N272D_R319C_R319S, N272S_N272D_V217Y]
