# Supplementary material for: Nuclear Receptor-Like Structure and Interaction of Congenital Heart Disease-Associated Factors GATA4 and NKX2-5
Source: PLoS One. 2015 Dec 7;10(12):e0144145. doi: 10.1371/journal.pone.0144145 (PMC4671672; doi:10.1371/journal.pone.0144145)
Supplement: S3 File — (PDB) [file pone.0144145.s003.pdb]

HEADER    UNTITLED                                                    
REMARK  99                                                                      
REMARK  99 MOE v2014.09 (Chemical Computing Group Inc.) Tue Sep 15 20:14:58 2015
HELIX    1   1 ASN     29  LYS     36  1               Generated by MOE    8
HELIX    2   2 GLN    147  GLN    159  1               Generated by MOE   13
HELIX    3   3 ALA    165  LEU    175  1               Generated by MOE   11
HELIX    4   4 SER    179  ARG    195  1               Generated by MOE   17
SHEET    1       TRP    18  ARG    20                  Generated by MOE
SHEET    2       PRO    26  CYS    28                  Generated by MOE
ATOM      1  N   ARG     2      53.018   7.615  79.718  1.00  0.00           N  
ATOM      2  CA  ARG     2      53.175   8.409  80.978  1.00  0.00           C  
ATOM      3  C   ARG     2      53.897   9.711  80.619  1.00  0.00           C  
ATOM      4  O   ARG     2      53.997  10.598  81.466  1.00  0.00           O  
ATOM      5  CB  ARG     2      53.996   7.611  82.020  1.00  0.00           C  
ATOM      6  CG  ARG     2      53.069   6.813  82.961  1.00  0.00           C  
ATOM      7  CD  ARG     2      52.683   5.459  82.339  1.00  0.00           C  
ATOM      8  NE  ARG     2      53.587   4.400  82.860  1.00  0.00           N  
ATOM      9  CZ  ARG     2      53.212   3.153  82.835  1.00  0.00           C1+
ATOM     10  NH1 ARG     2      52.009   2.841  82.433  1.00  0.00           N  
ATOM     11  NH2 ARG     2      54.031   2.219  83.230  1.00  0.00           N  
ATOM     12  N   VAL     3      54.412   9.786  79.426  1.00  0.00           N  
ATOM     13  CA  VAL     3      55.129  11.015  78.998  1.00  0.00           C  
ATOM     14  C   VAL     3      54.140  12.184  78.946  1.00  0.00           C  
ATOM     15  O   VAL     3      53.305  12.252  78.043  1.00  0.00           O  
ATOM     16  CB  VAL     3      55.761  10.785  77.610  1.00  0.00           C  
ATOM     17  CG1 VAL     3      54.786  10.434  76.472  1.00  0.00           C  
ATOM     18  CG2 VAL     3      56.818   9.676  77.706  1.00  0.00           C  
ATOM     19  N   GLY     4      54.222  13.078  79.897  1.00  0.00           N  
ATOM     20  CA  GLY     4      53.315  14.265  79.901  1.00  0.00           C  
ATOM     21  C   GLY     4      52.004  13.965  80.639  1.00  0.00           C  
ATOM     22  O   GLY     4      51.245  14.904  80.875  1.00  0.00           O  
ATOM     23  N   LEU     5      51.740  12.733  80.987  1.00  0.00           N  
ATOM     24  CA  LEU     5      50.455  12.442  81.692  1.00  0.00           C  
ATOM     25  C   LEU     5      50.455  13.100  83.063  1.00  0.00           C  
ATOM     26  O   LEU     5      51.282  12.757  83.905  1.00  0.00           O  
ATOM     27  CB  LEU     5      50.275  10.924  81.856  1.00  0.00           C  
ATOM     28  CG  LEU     5      48.838  10.473  81.783  1.00  0.00           C  
ATOM     29  CD1 LEU     5      48.738   8.951  81.609  1.00  0.00           C  
ATOM     30  CD2 LEU     5      48.273  10.908  83.101  1.00  0.00           C  
ATOM     31  N   SER     6      49.563  14.029  83.260  1.00  0.00           N  
ATOM     32  CA  SER     6      49.437  14.721  84.573  1.00  0.00           C  
ATOM     33  C   SER     6      48.022  14.469  85.069  1.00  0.00           C  
ATOM     34  O   SER     6      47.103  14.425  84.250  1.00  0.00           O  
ATOM     35  CB  SER     6      49.677  16.225  84.399  1.00  0.00           C  
ATOM     36  OG  SER     6      49.655  16.921  85.623  1.00  0.00           O  
ATOM     37  N   CYS     7      47.836  14.259  86.336  1.00  0.00           N  
ATOM     38  CA  CYS     7      46.467  14.000  86.837  1.00  0.00           C  
ATOM     39  C   CYS     7      45.579  15.207  86.562  1.00  0.00           C  
ATOM     40  O   CYS     7      45.980  16.348  86.700  1.00  0.00           O  
ATOM     41  CB  CYS     7      46.541  13.727  88.332  1.00  0.00           C  
ATOM     42  SG  CYS     7      44.926  13.202  88.948  1.00  0.00           S1-
ATOM     43  N   ALA     8      44.554  15.019  85.787  1.00  0.00           N  
ATOM     44  CA  ALA     8      43.647  16.150  85.466  1.00  0.00           C  
ATOM     45  C   ALA     8      43.034  16.696  86.755  1.00  0.00           C  
ATOM     46  O   ALA     8      42.922  17.915  86.895  1.00  0.00           O  
ATOM     47  CB  ALA     8      42.527  15.653  84.554  1.00  0.00           C  
ATOM     48  N   ASN   272      42.671  15.833  87.666  1.00  0.00           N  
ATOM     49  CA  ASN   272      42.051  16.310  88.927  1.00  0.00           C  
ATOM     50  C   ASN   272      43.087  16.952  89.852  1.00  0.00           C  
ATOM     51  O   ASN   272      42.748  17.961  90.467  1.00  0.00           O  
ATOM     52  CB  ASN   272      41.330  15.110  89.583  1.00  0.00           C  
ATOM     53  CG  ASN   272      40.227  15.501  90.561  1.00  0.00           C  
ATOM     54  OD1 ASN   272      40.052  16.653  90.930  1.00  0.00           O  
ATOM     55  ND2 ASN   272      39.444  14.545  91.012  1.00  0.00           N  
ATOM     56  N   CYS    10      44.254  16.350  90.047  1.00  0.00           N  
ATOM     57  CA  CYS    10      45.245  16.958  91.008  1.00  0.00           C  
ATOM     58  C   CYS    10      46.646  17.186  90.399  1.00  0.00           C  
ATOM     59  O   CYS    10      47.541  17.558  91.141  1.00  0.00           O  
ATOM     60  CB  CYS    10      45.347  16.073  92.247  1.00  0.00           C  
ATOM     61  SG  CYS    10      46.431  14.661  91.908  1.00  0.00           S1-
ATOM     62  N   GLN    11      46.815  17.057  89.107  1.00  0.00           N  
ATOM     63  CA  GLN    11      48.142  17.351  88.449  1.00  0.00           C  
ATOM     64  C   GLN    11      49.335  16.501  88.934  1.00  0.00           C  
ATOM     65  O   GLN    11      50.444  16.785  88.481  1.00  0.00           O  
ATOM     66  CB  GLN    11      48.487  18.834  88.649  1.00  0.00           C  
ATOM     67  CG  GLN    11      47.538  19.703  87.824  1.00  0.00           C  
ATOM     68  CD  GLN    11      47.880  21.177  88.052  1.00  0.00           C  
ATOM     69  OE1 GLN    11      48.100  21.593  89.174  1.00  0.00           O  
ATOM     70  NE2 GLN    11      47.944  21.986  87.029  1.00  0.00           N  
ATOM     71  N   THR    12      49.191  15.556  89.823  1.00  0.00           N  
ATOM     72  CA  THR    12      50.415  14.778  90.216  1.00  0.00           C  
ATOM     73  C   THR    12      50.923  14.023  88.991  1.00  0.00           C  
ATOM     74  O   THR    12      50.120  13.549  88.198  1.00  0.00           O  
ATOM     75  CB  THR    12      50.100  13.779  91.340  1.00  0.00           C  
ATOM     76  OG1 THR    12      51.278  13.041  91.640  1.00  0.00           O  
ATOM     77  CG2 THR    12      49.017  12.815  90.868  1.00  0.00           C  
ATOM     78  N   THR    13      52.222  13.868  88.869  1.00  0.00           N  
ATOM     79  CA  THR    13      52.788  13.096  87.712  1.00  0.00           C  
ATOM     80  C   THR    13      53.292  11.771  88.268  1.00  0.00           C  
ATOM     81  O   THR    13      53.709  10.900  87.508  1.00  0.00           O  
ATOM     82  CB  THR    13      53.928  13.876  87.042  1.00  0.00           C  
ATOM     83  OG1 THR    13      53.656  15.270  87.039  1.00  0.00           O  
ATOM     84  CG2 THR    13      54.185  13.412  85.600  1.00  0.00           C  
ATOM     85  N   THR    14      53.226  11.633  89.567  1.00  0.00           N  
ATOM     86  CA  THR    14      53.647  10.371  90.231  1.00  0.00           C  
ATOM     87  C   THR    14      52.380   9.624  90.622  1.00  0.00           C  
ATOM     88  O   THR    14      51.600  10.118  91.436  1.00  0.00           O  
ATOM     89  CB  THR    14      54.442  10.699  91.496  1.00  0.00           C  
ATOM     90  OG1 THR    14      53.592  11.356  92.426  1.00  0.00           O  
ATOM     91  CG2 THR    14      55.621  11.606  91.150  1.00  0.00           C  
ATOM     92  N   THR    15      52.194   8.441  90.117  1.00  0.00           N  
ATOM     93  CA  THR    15      50.964   7.672  90.463  1.00  0.00           C  
ATOM     94  C   THR    15      51.301   6.191  90.484  1.00  0.00           C  
ATOM     95  O   THR    15      52.173   5.758  89.732  1.00  0.00           O  
ATOM     96  CB  THR    15      49.891   7.920  89.399  1.00  0.00           C  
ATOM     97  OG1 THR    15      50.144   7.093  88.270  1.00  0.00           O  
ATOM     98  CG2 THR    15      49.932   9.380  88.968  1.00  0.00           C  
ATOM     99  N   THR    16      50.658   5.431  91.320  1.00  0.00           N  
ATOM    100  CA  THR    16      50.947   3.978  91.329  1.00  0.00           C  
ATOM    101  C   THR    16      50.272   3.377  90.101  1.00  0.00           C  
ATOM    102  O   THR    16      50.856   2.499  89.465  1.00  0.00           O  
ATOM    103  CB  THR    16      50.407   3.308  92.596  1.00  0.00           C  
ATOM    104  OG1 THR    16      49.012   3.086  92.440  1.00  0.00           O  
ATOM    105  CG2 THR    16      50.641   4.178  93.851  1.00  0.00           C  
ATOM    106  N   LEU    17      49.081   3.832  89.791  1.00  0.00           N  
ATOM    107  CA  LEU    17      48.371   3.315  88.580  1.00  0.00           C  
ATOM    108  C   LEU    17      47.609   4.473  87.934  1.00  0.00           C  
ATOM    109  O   LEU    17      46.880   5.184  88.612  1.00  0.00           O  
ATOM    110  CB  LEU    17      47.389   2.190  88.975  1.00  0.00           C  
ATOM    111  CG  LEU    17      47.262   1.155  87.855  1.00  0.00           C  
ATOM    112  CD1 LEU    17      48.614   0.432  87.610  1.00  0.00           C  
ATOM    113  CD2 LEU    17      46.203   0.159  88.299  1.00  0.00           C  
ATOM    114  N   TRP    18      47.764   4.664  86.655  1.00  0.00           N  
ATOM    115  CA  TRP    18      47.042   5.766  85.973  1.00  0.00           C  
ATOM    116  C   TRP    18      45.618   5.319  85.663  1.00  0.00           C  
ATOM    117  O   TRP    18      45.437   4.259  85.065  1.00  0.00           O  
ATOM    118  CB  TRP    18      47.769   6.096  84.661  1.00  0.00           C  
ATOM    119  CG  TRP    18      48.956   6.961  84.954  1.00  0.00           C  
ATOM    120  CD1 TRP    18      50.250   6.569  84.886  1.00  0.00           C  
ATOM    121  CD2 TRP    18      48.973   8.357  85.367  1.00  0.00           C  
ATOM    122  NE1 TRP    18      51.060   7.634  85.228  1.00  0.00           N  
ATOM    123  CE2 TRP    18      50.326   8.761  85.529  1.00  0.00           C  
ATOM    124  CE3 TRP    18      47.957   9.310  85.613  1.00  0.00           C  
ATOM    125  CZ2 TRP    18      50.661  10.063  85.921  1.00  0.00           C  
ATOM    126  CZ3 TRP    18      48.293  10.622  86.008  1.00  0.00           C  
ATOM    127  CH2 TRP    18      49.641  10.997  86.161  1.00  0.00           C  
ATOM    128  N   ARG    19      44.653   6.118  86.020  1.00  0.00           N  
ATOM    129  CA  ARG    19      43.231   5.759  85.754  1.00  0.00           C  
ATOM    130  C   ARG    19      42.708   6.644  84.630  1.00  0.00           C  
ATOM    131  O   ARG    19      43.396   7.573  84.206  1.00  0.00           O  
ATOM    132  CB  ARG    19      42.388   6.034  87.005  1.00  0.00           C  
ATOM    133  CG  ARG    19      43.020   5.388  88.234  1.00  0.00           C  
ATOM    134  CD  ARG    19      42.927   3.869  88.144  1.00  0.00           C  
ATOM    135  NE  ARG    19      43.258   3.303  89.489  1.00  0.00           N  
ATOM    136  CZ  ARG    19      43.199   2.017  89.708  1.00  0.00           C1+
ATOM    137  NH1 ARG    19      42.959   1.192  88.735  1.00  0.00           N  
ATOM    138  NH2 ARG    19      43.411   1.549  90.903  1.00  0.00           N  
ATOM    139  N   ARG    20      41.534   6.350  84.156  1.00  0.00           N  
ATOM    140  CA  ARG    20      40.891   7.187  83.114  1.00  0.00           C  
ATOM    141  C   ARG    20      39.563   7.618  83.734  1.00  0.00           C  
ATOM    142  O   ARG    20      38.873   6.770  84.305  1.00  0.00           O  
ATOM    143  CB  ARG    20      40.675   6.358  81.840  1.00  0.00           C  
ATOM    144  CG  ARG    20      40.571   7.288  80.626  1.00  0.00           C  
ATOM    145  CD  ARG    20      41.944   7.926  80.300  1.00  0.00           C  
ATOM    146  NE  ARG    20      42.331   7.586  78.901  1.00  0.00           N  
ATOM    147  CZ  ARG    20      43.282   8.257  78.308  1.00  0.00           C1+
ATOM    148  NH1 ARG    20      43.873   9.241  78.931  1.00  0.00           N  
ATOM    149  NH2 ARG    20      43.641   7.948  77.092  1.00  0.00           N  
ATOM    150  N   ASN    21      39.187   8.863  83.616  1.00  0.00           N  
ATOM    151  CA  ASN    21      37.906   9.305  84.252  1.00  0.00           C  
ATOM    152  C   ASN    21      36.755   9.132  83.248  1.00  0.00           C  
ATOM    153  O   ASN    21      37.013   8.805  82.095  1.00  0.00           O  
ATOM    154  CB  ASN    21      38.101  10.764  84.703  1.00  0.00           C  
ATOM    155  CG  ASN    21      36.870  11.322  85.404  1.00  0.00           C  
ATOM    156  OD1 ASN    21      36.177  10.627  86.131  1.00  0.00           O  
ATOM    157  ND2 ASN    21      36.528  12.571  85.165  1.00  0.00           N  
ATOM    158  N   ALA    22      35.529   9.054  83.717  1.00  0.00           N  
ATOM    159  CA  ALA    22      34.369   8.890  82.799  1.00  0.00           C  
ATOM    160  C   ALA    22      34.369   9.946  81.680  1.00  0.00           C  
ATOM    161  O   ALA    22      33.718   9.739  80.658  1.00  0.00           O  
ATOM    162  CB  ALA    22      33.161   9.069  83.748  1.00  0.00           C  
ATOM    163  N   GLU    23      35.097  11.021  81.868  1.00  0.00           N  
ATOM    164  CA  GLU    23      35.155  12.099  80.829  1.00  0.00           C  
ATOM    165  C   GLU    23      36.359  11.870  79.911  1.00  0.00           C  
ATOM    166  O   GLU    23      36.428  12.487  78.844  1.00  0.00           O  
ATOM    167  CB  GLU    23      35.296  13.461  81.528  1.00  0.00           C  
ATOM    168  CG  GLU    23      34.010  13.816  82.290  1.00  0.00           C  
ATOM    169  CD  GLU    23      34.187  15.009  83.221  1.00  0.00           C  
ATOM    170  OE1 GLU    23      35.234  15.065  83.905  1.00  0.00           O1-
ATOM    171  OE2 GLU    23      33.239  15.808  83.285  1.00  0.00           O  
ATOM    172  N   GLY    24      37.240  10.987  80.280  1.00  0.00           N  
ATOM    173  CA  GLY    24      38.449  10.734  79.444  1.00  0.00           C  
ATOM    174  C   GLY    24      39.573  11.657  79.918  1.00  0.00           C  
ATOM    175  O   GLY    24      40.476  11.950  79.140  1.00  0.00           O  
ATOM    176  N   GLU    25      39.498  12.111  81.144  1.00  0.00           N  
ATOM    177  CA  GLU    25      40.551  13.010  81.696  1.00  0.00           C  
ATOM    178  C   GLU    25      41.542  12.166  82.528  1.00  0.00           C  
ATOM    179  O   GLU    25      41.103  11.553  83.499  1.00  0.00           O  
ATOM    180  CB  GLU    25      39.875  14.029  82.630  1.00  0.00           C  
ATOM    181  CG  GLU    25      38.696  14.759  81.976  1.00  0.00           C  
ATOM    182  CD  GLU    25      38.974  15.275  80.564  1.00  0.00           C  
ATOM    183  OE1 GLU    25      39.909  16.097  80.436  1.00  0.00           O1-
ATOM    184  OE2 GLU    25      38.247  14.842  79.641  1.00  0.00           O  
ATOM    185  N   PRO    26      42.795  12.038  82.132  1.00  0.00           N  
ATOM    186  CA  PRO    26      43.758  11.222  82.933  1.00  0.00           C  
ATOM    187  C   PRO    26      43.769  11.616  84.420  1.00  0.00           C  
ATOM    188  O   PRO    26      43.563  12.775  84.710  1.00  0.00           O  
ATOM    189  CB  PRO    26      45.101  11.551  82.253  1.00  0.00           C  
ATOM    190  CG  PRO    26      44.793  12.152  80.873  1.00  0.00           C  
ATOM    191  CD  PRO    26      43.348  12.670  80.896  1.00  0.00           C  
ATOM    192  N   VAL    27      43.685  10.649  85.304  1.00  0.00           N  
ATOM    193  CA  VAL    27      43.738  10.962  86.774  1.00  0.00           C  
ATOM    194  C   VAL    27      44.621   9.939  87.492  1.00  0.00           C  
ATOM    195  O   VAL    27      44.962   8.930  86.903  1.00  0.00           O  
ATOM    196  CB  VAL    27      42.334  11.002  87.405  1.00  0.00           C  
ATOM    197  CG1 VAL    27      41.584  12.257  86.917  1.00  0.00           C  
ATOM    198  CG2 VAL    27      41.535   9.717  87.057  1.00  0.00           C  
ATOM    199  N   CYS    28      45.109  10.272  88.665  1.00  0.00           N  
ATOM    200  CA  CYS    28      45.991   9.328  89.409  1.00  0.00           C  
ATOM    201  C   CYS    28      45.147   8.308  90.188  1.00  0.00           C  
ATOM    202  O   CYS    28      43.958   8.542  90.381  1.00  0.00           O  
ATOM    203  CB  CYS    28      46.933  10.120  90.343  1.00  0.00           C  
ATOM    204  SG  CYS    28      46.034  10.858  91.740  1.00  0.00           S1-
ATOM    205  N   ASN    29      45.730   7.183  90.505  1.00  0.00           N  
ATOM    206  CA  ASN    29      44.991   6.098  91.227  1.00  0.00           C  
ATOM    207  C   ASN    29      44.204   6.643  92.420  1.00  0.00           C  
ATOM    208  O   ASN    29      43.044   6.264  92.592  1.00  0.00           O  
ATOM    209  CB  ASN    29      46.001   5.062  91.725  1.00  0.00           C  
ATOM    210  CG  ASN    29      45.261   3.909  92.404  1.00  0.00           C  
ATOM    211  OD1 ASN    29      44.448   4.126  93.281  1.00  0.00           O  
ATOM    212  ND2 ASN    29      45.511   2.682  92.033  1.00  0.00           N  
ATOM    213  N   ALA    30      44.732   7.589  93.130  1.00  0.00           N  
ATOM    214  CA  ALA    30      43.991   8.116  94.309  1.00  0.00           C  
ATOM    215  C   ALA    30      42.752   8.921  93.868  1.00  0.00           C  
ATOM    216  O   ALA    30      41.716   8.713  94.453  1.00  0.00           O  
ATOM    217  CB  ALA    30      44.925   8.991  95.133  1.00  0.00           C  
ATOM    218  N   CYS    31      42.917   9.912  93.028  1.00  0.00           N  
ATOM    219  CA  CYS    31      41.735  10.727  92.587  1.00  0.00           C  
ATOM    220  C   CYS    31      40.660   9.825  91.990  1.00  0.00           C  
ATOM    221  O   CYS    31      39.529  10.232  92.045  1.00  0.00           O  
ATOM    222  CB  CYS    31      42.144  11.717  91.492  1.00  0.00           C  
ATOM    223  SG  CYS    31      43.091  13.079  92.184  1.00  0.00           S1-
ATOM    224  N   GLY    32      41.039   8.890  91.182  1.00  0.00           N  
ATOM    225  CA  GLY    32      40.012   8.029  90.545  1.00  0.00           C  
ATOM    226  C   GLY    32      39.119   7.383  91.603  1.00  0.00           C  
ATOM    227  O   GLY    32      37.908   7.394  91.431  1.00  0.00           O  
ATOM    228  N   LEU    33      39.699   6.782  92.600  1.00  0.00           N  
ATOM    229  CA  LEU    33      38.871   6.122  93.646  1.00  0.00           C  
ATOM    230  C   LEU    33      38.151   7.179  94.490  1.00  0.00           C  
ATOM    231  O   LEU    33      36.961   7.086  94.682  1.00  0.00           O  
ATOM    232  CB  LEU    33      39.774   5.270  94.541  1.00  0.00           C  
ATOM    233  CG  LEU    33      40.561   4.259  93.685  1.00  0.00           C  
ATOM    234  CD1 LEU    33      41.780   3.759  94.468  1.00  0.00           C  
ATOM    235  CD2 LEU    33      39.667   3.060  93.329  1.00  0.00           C  
ATOM    236  N   TYR    34      38.849   8.171  94.970  1.00  0.00           N  
ATOM    237  CA  TYR    34      38.170   9.214  95.791  1.00  0.00           C  
ATOM    238  C   TYR    34      37.078   9.882  94.962  1.00  0.00           C  
ATOM    239  O   TYR    34      36.024  10.156  95.514  1.00  0.00           O  
ATOM    240  CB  TYR    34      39.181  10.277  96.224  1.00  0.00           C  
ATOM    241  CG  TYR    34      38.469  11.368  96.987  1.00  0.00           C  
ATOM    242  CD1 TYR    34      37.910  12.457  96.291  1.00  0.00           C  
ATOM    243  CD2 TYR    34      38.364  11.301  98.391  1.00  0.00           C  
ATOM    244  CE1 TYR    34      37.246  13.477  96.996  1.00  0.00           C  
ATOM    245  CE2 TYR    34      37.699  12.323  99.095  1.00  0.00           C  
ATOM    246  CZ  TYR    34      37.139  13.412  98.398  1.00  0.00           C  
ATOM    247  OH  TYR    34      36.485  14.413  99.088  1.00  0.00           O  
ATOM    248  N   MET    35      37.394  10.259  93.758  1.00  0.00           N  
ATOM    249  CA  MET    35      36.392  10.927  92.891  1.00  0.00           C  
ATOM    250  C   MET    35      35.214   9.980  92.660  1.00  0.00           C  
ATOM    251  O   MET    35      34.148  10.397  92.239  1.00  0.00           O  
ATOM    252  CB  MET    35      37.081  11.340  91.592  1.00  0.00           C  
ATOM    253  CG  MET    35      36.188  11.868  90.467  1.00  0.00           C  
ATOM    254  SD  MET    35      37.114  12.340  88.980  1.00  0.00           S  
ATOM    255  CE  MET    35      37.948  10.778  88.572  1.00  0.00           C  
ATOM    256  N   LYS    36      35.476   8.756  92.338  1.00  0.00           N  
ATOM    257  CA  LYS    36      34.356   7.806  92.095  1.00  0.00           C  
ATOM    258  C   LYS    36      33.494   7.672  93.354  1.00  0.00           C  
ATOM    259  O   LYS    36      32.266   7.648  93.241  1.00  0.00           O  
ATOM    260  CB  LYS    36      34.953   6.445  91.737  1.00  0.00           C  
ATOM    261  CG  LYS    36      33.841   5.431  91.485  1.00  0.00           C  
ATOM    262  CD  LYS    36      34.455   4.123  90.969  1.00  0.00           C  
ATOM    263  CE  LYS    36      35.239   3.426  92.089  1.00  0.00           C  
ATOM    264  NZ  LYS    36      35.425   1.989  91.739  1.00  0.00           N1+
ATOM    265  N   LEU    37      34.103   7.571  94.498  1.00  0.00           N  
ATOM    266  CA  LEU    37      33.308   7.429  95.750  1.00  0.00           C  
ATOM    267  C   LEU    37      32.571   8.733  96.104  1.00  0.00           C  
ATOM    268  O   LEU    37      31.446   8.645  96.599  1.00  0.00           O  
ATOM    269  CB  LEU    37      34.255   7.024  96.901  1.00  0.00           C  
ATOM    270  CG  LEU    37      34.345   5.492  97.011  1.00  0.00           C  
ATOM    271  CD1 LEU    37      34.876   4.888  95.703  1.00  0.00           C  
ATOM    272  CD2 LEU    37      35.288   5.123  98.157  1.00  0.00           C  
TER     273      LEU    37 
ATOM    274  N   SER   146      49.996  22.529 102.834  1.00  0.00           N  
ATOM    275  CA  SER   146      51.392  22.188 102.604  1.00  0.00           C  
ATOM    276  C   SER   146      51.445  20.966 101.687  1.00  0.00           C  
ATOM    277  O   SER   146      50.424  20.479 101.219  1.00  0.00           O  
ATOM    278  CB  SER   146      52.103  21.916 103.938  1.00  0.00           C  
ATOM    279  OG  SER   146      51.696  20.672 104.465  1.00  0.00           O  
ATOM    280  N   GLN   147      52.650  20.562 101.272  1.00  0.00           N  
ATOM    281  CA  GLN   147      52.875  19.365 100.489  1.00  0.00           C  
ATOM    282  C   GLN   147      52.325  18.146 101.238  1.00  0.00           C  
ATOM    283  O   GLN   147      51.609  17.353 100.650  1.00  0.00           O  
ATOM    284  CB  GLN   147      54.381  19.224 100.232  1.00  0.00           C  
ATOM    285  CG  GLN   147      54.932  20.251  99.230  1.00  0.00           C  
ATOM    286  CD  GLN   147      54.962  21.682  99.767  1.00  0.00           C  
ATOM    287  OE1 GLN   147      55.249  21.910 100.941  1.00  0.00           O  
ATOM    288  NE2 GLN   147      54.660  22.664  98.915  1.00  0.00           N  
ATOM    289  N   ALA   148      52.703  18.008 102.514  1.00  0.00           N  
ATOM    290  CA  ALA   148      52.258  16.931 103.385  1.00  0.00           C  
ATOM    291  C   ALA   148      50.736  16.938 103.552  1.00  0.00           C  
ATOM    292  O   ALA   148      50.129  15.878 103.496  1.00  0.00           O  
ATOM    293  CB  ALA   148      52.952  17.054 104.743  1.00  0.00           C  
ATOM    294  N   GLN   149      50.150  18.107 103.835  1.00  0.00           N  
ATOM    295  CA  GLN   149      48.719  18.232 104.085  1.00  0.00           C  
ATOM    296  C   GLN   149      47.901  17.872 102.842  1.00  0.00           C  
ATOM    297  O   GLN   149      46.946  17.112 102.950  1.00  0.00           O  
ATOM    298  CB  GLN   149      48.383  19.631 104.603  1.00  0.00           C  
ATOM    299  CG  GLN   149      48.905  19.802 106.033  1.00  0.00           C  
ATOM    300  CD  GLN   149      48.554  21.179 106.579  1.00  0.00           C  
ATOM    301  OE1 GLN   149      49.218  22.166 106.271  1.00  0.00           O  
ATOM    302  NE2 GLN   149      47.503  21.245 107.394  1.00  0.00           N  
ATOM    303  N   VAL   150      48.254  18.425 101.679  1.00  0.00           N  
ATOM    304  CA  VAL   150      47.595  18.083 100.426  1.00  0.00           C  
ATOM    305  C   VAL   150      47.798  16.608 100.107  1.00  0.00           C  
ATOM    306  O   VAL   150      46.929  16.022  99.492  1.00  0.00           O  
ATOM    307  CB  VAL   150      48.104  18.989  99.295  1.00  0.00           C  
ATOM    308  CG1 VAL   150      47.535  18.575  97.930  1.00  0.00           C  
ATOM    309  CG2 VAL   150      47.683  20.434  99.574  1.00  0.00           C  
ATOM    310  N   TYR   151      48.977  16.041 100.387  1.00  0.00           N  
ATOM    311  CA  TYR   151      49.193  14.611 100.191  1.00  0.00           C  
ATOM    312  C   TYR   151      48.143  13.780 100.943  1.00  0.00           C  
ATOM    313  O   TYR   151      47.571  12.889 100.337  1.00  0.00           O  
ATOM    314  CB  TYR   151      50.623  14.186 100.550  1.00  0.00           C  
ATOM    315  CG  TYR   151      50.790  12.679 100.528  1.00  0.00           C  
ATOM    316  CD1 TYR   151      50.697  11.991  99.303  1.00  0.00           C  
ATOM    317  CD2 TYR   151      50.764  11.954 101.736  1.00  0.00           C  
ATOM    318  CE1 TYR   151      50.565  10.591  99.288  1.00  0.00           C  
ATOM    319  CE2 TYR   151      50.634  10.554 101.720  1.00  0.00           C  
ATOM    320  CZ  TYR   151      50.517   9.875 100.494  1.00  0.00           C  
ATOM    321  OH  TYR   151      50.350   8.520 100.477  1.00  0.00           O  
ATOM    322  N   GLU   152      47.985  13.994 102.259  1.00  0.00           N  
ATOM    323  CA  GLU   152      46.991  13.261 103.042  1.00  0.00           C  
ATOM    324  C   GLU   152      45.556  13.552 102.589  1.00  0.00           C  
ATOM    325  O   GLU   152      44.703  12.692 102.754  1.00  0.00           O  
ATOM    326  CB  GLU   152      47.177  13.421 104.556  1.00  0.00           C  
ATOM    327  CG  GLU   152      47.192  14.859 105.045  1.00  0.00           C  
ATOM    328  CD  GLU   152      47.604  14.951 106.513  1.00  0.00           C  
ATOM    329  OE1 GLU   152      47.299  13.993 107.257  1.00  0.00           O1-
ATOM    330  OE2 GLU   152      48.221  15.979 106.867  1.00  0.00           O  
ATOM    331  N   LEU   153      45.264  14.788 102.169  1.00  0.00           N  
ATOM    332  CA  LEU   153      43.949  15.168 101.670  1.00  0.00           C  
ATOM    333  C   LEU   153      43.607  14.434 100.367  1.00  0.00           C  
ATOM    334  O   LEU   153      42.465  14.034 100.209  1.00  0.00           O  
ATOM    335  CB  LEU   153      43.871  16.684 101.494  1.00  0.00           C  
ATOM    336  CG  LEU   153      43.867  17.439 102.833  1.00  0.00           C  
ATOM    337  CD1 LEU   153      44.220  18.913 102.638  1.00  0.00           C  
ATOM    338  CD2 LEU   153      42.477  17.393 103.460  1.00  0.00           C  
ATOM    339  N   GLU   154      44.531  14.416  99.397  1.00  0.00           N  
ATOM    340  CA  GLU   154      44.409  13.667  98.151  1.00  0.00           C  
ATOM    341  C   GLU   154      44.233  12.172  98.423  1.00  0.00           C  
ATOM    342  O   GLU   154      43.379  11.549  97.804  1.00  0.00           O  
ATOM    343  CB  GLU   154      45.636  13.917  97.268  1.00  0.00           C  
ATOM    344  CG  GLU   154      45.610  15.325  96.658  1.00  0.00           C  
ATOM    345  CD  GLU   154      46.770  15.593  95.707  1.00  0.00           C  
ATOM    346  OE1 GLU   154      47.841  14.983  95.908  1.00  0.00           O1-
ATOM    347  OE2 GLU   154      46.561  16.429  94.799  1.00  0.00           O  
ATOM    348  N   ARG   155      45.110  11.598  99.254  1.00  0.00           N  
ATOM    349  CA  ARG   155      45.027  10.212  99.692  1.00  0.00           C  
ATOM    350  C   ARG   155      43.634   9.915 100.257  1.00  0.00           C  
ATOM    351  O   ARG   155      43.024   8.926  99.881  1.00  0.00           O  
ATOM    352  CB  ARG   155      46.146   9.942 100.711  1.00  0.00           C  
ATOM    353  CG  ARG   155      46.145   8.542 101.339  1.00  0.00           C  
ATOM    354  CD  ARG   155      46.382   7.411 100.331  1.00  0.00           C  
ATOM    355  NE  ARG   155      45.136   6.975  99.686  1.00  0.00           N1+
ATOM    356  CZ  ARG   155      45.015   5.901  98.888  1.00  0.00           C  
ATOM    357  NH1 ARG   155      46.089   5.172  98.556  1.00  0.00           N  
ATOM    358  NH2 ARG   155      43.805   5.556  98.425  1.00  0.00           N  
ATOM    359  N   ARG   156      43.121  10.799 101.121  1.00  0.00           N  
ATOM    360  CA  ARG   156      41.808  10.637 101.719  1.00  0.00           C  
ATOM    361  C   ARG   156      40.727  10.681 100.646  1.00  0.00           C  
ATOM    362  O   ARG   156      39.889   9.817 100.602  1.00  0.00           O  
ATOM    363  CB  ARG   156      41.569  11.690 102.811  1.00  0.00           C  
ATOM    364  CG  ARG   156      40.279  11.437 103.600  1.00  0.00           C  
ATOM    365  CD  ARG   156      40.245  10.028 104.199  1.00  0.00           C  
ATOM    366  NE  ARG   156      39.138   9.854 105.143  1.00  0.00           N1+
ATOM    367  CZ  ARG   156      39.158  10.150 106.453  1.00  0.00           C  
ATOM    368  NH1 ARG   156      40.230  10.716 107.026  1.00  0.00           N  
ATOM    369  NH2 ARG   156      38.082   9.880 107.197  1.00  0.00           N  
ATOM    370  N   PHE   157      40.755  11.677  99.751  1.00  0.00           N  
ATOM    371  CA  PHE   157      39.801  11.833  98.661  1.00  0.00           C  
ATOM    372  C   PHE   157      39.726  10.584  97.779  1.00  0.00           C  
ATOM    373  O   PHE   157      38.636  10.197  97.357  1.00  0.00           O  
ATOM    374  CB  PHE   157      40.191  13.081  97.856  1.00  0.00           C  
ATOM    375  CG  PHE   157      39.239  13.486  96.745  1.00  0.00           C  
ATOM    376  CD1 PHE   157      38.235  14.440  96.991  1.00  0.00           C  
ATOM    377  CD2 PHE   157      39.472  13.052  95.426  1.00  0.00           C  
ATOM    378  CE1 PHE   157      37.505  14.997  95.927  1.00  0.00           C  
ATOM    379  CE2 PHE   157      38.733  13.598  94.361  1.00  0.00           C  
ATOM    380  CZ  PHE   157      37.765  14.586  94.609  1.00  0.00           C  
ATOM    381  N   LYS   158      40.877   9.952  97.521  1.00  0.00           N  
ATOM    382  CA  LYS   158      40.961   8.716  96.754  1.00  0.00           C  
ATOM    383  C   LYS   158      40.303   7.564  97.521  1.00  0.00           C  
ATOM    384  O   LYS   158      39.502   6.815  96.969  1.00  0.00           O  
ATOM    385  CB  LYS   158      42.436   8.432  96.414  1.00  0.00           C  
ATOM    386  CG  LYS   158      42.654   7.679  95.094  1.00  0.00           C  
ATOM    387  CD  LYS   158      41.931   6.329  95.014  1.00  0.00           C  
ATOM    388  CE  LYS   158      42.400   5.535  93.790  1.00  0.00           C  
ATOM    389  NZ  LYS   158      41.666   4.265  93.656  1.00  0.00           N1+
ATOM    390  N   GLN   159      40.653   7.443  98.802  1.00  0.00           N  
ATOM    391  CA  GLN   159      40.220   6.376  99.692  1.00  0.00           C  
ATOM    392  C   GLN   159      38.713   6.462  99.965  1.00  0.00           C  
ATOM    393  O   GLN   159      37.956   5.590  99.544  1.00  0.00           O  
ATOM    394  CB  GLN   159      41.052   6.460 100.981  1.00  0.00           C  
ATOM    395  CG  GLN   159      40.702   5.361 101.987  1.00  0.00           C  
ATOM    396  CD  GLN   159      41.543   5.455 103.259  1.00  0.00           C  
ATOM    397  OE1 GLN   159      42.399   6.328 103.391  1.00  0.00           O  
ATOM    398  NE2 GLN   159      41.300   4.549 104.207  1.00  0.00           N  
ATOM    399  N   GLN   160      38.293   7.540 100.635  1.00  0.00           N  
ATOM    400  CA  GLN   160      36.928   7.865 101.003  1.00  0.00           C  
ATOM    401  C   GLN   160      36.543   9.126 100.235  1.00  0.00           C  
ATOM    402  O   GLN   160      37.196  10.156 100.385  1.00  0.00           O  
ATOM    403  CB  GLN   160      36.873   8.103 102.517  1.00  0.00           C  
ATOM    404  CG  GLN   160      35.472   8.531 102.969  1.00  0.00           C  
ATOM    405  CD  GLN   160      35.390   8.767 104.475  1.00  0.00           C  
ATOM    406  OE1 GLN   160      36.398   8.745 105.177  1.00  0.00           O  
ATOM    407  NE2 GLN   160      34.177   9.001 104.980  1.00  0.00           N  
ATOM    408  N   ARG   161      35.509   9.029  99.392  1.00  0.00           N  
ATOM    409  CA  ARG   161      35.120  10.078  98.465  1.00  0.00           C  
ATOM    410  C   ARG   161      34.979  11.436  99.161  1.00  0.00           C  
ATOM    411  O   ARG   161      35.665  12.387  98.790  1.00  0.00           O  
ATOM    412  CB  ARG   161      33.823   9.654  97.754  1.00  0.00           C  
ATOM    413  CG  ARG   161      33.228  10.699  96.844  1.00  0.00           C  
ATOM    414  CD  ARG   161      34.147  11.263  95.763  1.00  0.00           C  
ATOM    415  NE  ARG   161      34.519  10.272  94.771  1.00  0.00           N1+
ATOM    416  CZ  ARG   161      34.867  10.557  93.506  1.00  0.00           C  
ATOM    417  NH1 ARG   161      35.083  11.824  93.103  1.00  0.00           N  
ATOM    418  NH2 ARG   161      34.997   9.553  92.631  1.00  0.00           N  
ATOM    419  N   TYR   162      34.122  11.495 100.187  1.00  0.00           N  
ATOM    420  CA  TYR   162      33.904  12.666 101.029  1.00  0.00           C  
ATOM    421  C   TYR   162      33.790  12.218 102.487  1.00  0.00           C  
ATOM    422  O   TYR   162      33.187  11.188 102.765  1.00  0.00           O  
ATOM    423  CB  TYR   162      32.621  13.394 100.602  1.00  0.00           C  
ATOM    424  CG  TYR   162      32.573  13.759  99.131  1.00  0.00           C  
ATOM    425  CD1 TYR   162      33.569  14.586  98.585  1.00  0.00           C  
ATOM    426  CD2 TYR   162      31.612  13.175  98.285  1.00  0.00           C  
ATOM    427  CE1 TYR   162      33.669  14.744  97.194  1.00  0.00           C  
ATOM    428  CE2 TYR   162      31.677  13.384  96.897  1.00  0.00           C  
ATOM    429  CZ  TYR   162      32.734  14.128  96.348  1.00  0.00           C  
ATOM    430  OH  TYR   162      32.859  14.228  94.994  1.00  0.00           O  
ATOM    431  N   LEU   163      34.348  13.005 103.417  1.00  0.00           N  
ATOM    432  CA  LEU   163      34.181  12.776 104.844  1.00  0.00           C  
ATOM    433  C   LEU   163      32.794  13.281 105.257  1.00  0.00           C  
ATOM    434  O   LEU   163      32.330  14.286 104.746  1.00  0.00           O  
ATOM    435  CB  LEU   163      35.279  13.489 105.651  1.00  0.00           C  
ATOM    436  CG  LEU   163      36.699  12.958 105.388  1.00  0.00           C  
ATOM    437  CD1 LEU   163      37.292  13.497 104.086  1.00  0.00           C  
ATOM    438  CD2 LEU   163      37.654  13.408 106.499  1.00  0.00           C  
ATOM    439  N   SER   164      32.133  12.572 106.181  1.00  0.00           N  
ATOM    440  CA  SER   164      30.801  12.905 106.657  1.00  0.00           C  
ATOM    441  C   SER   164      30.861  14.084 107.635  1.00  0.00           C  
ATOM    442  O   SER   164      31.932  14.625 107.880  1.00  0.00           O  
ATOM    443  CB  SER   164      30.196  11.644 107.288  1.00  0.00           C  
ATOM    444  OG  SER   164      31.037  11.157 108.313  1.00  0.00           O  
ATOM    445  N   ALA   165      29.699  14.529 108.127  1.00  0.00           N  
ATOM    446  CA  ALA   165      29.591  15.654 109.044  1.00  0.00           C  
ATOM    447  C   ALA   165      30.503  15.555 110.279  1.00  0.00           C  
ATOM    448  O   ALA   165      31.189  16.534 110.568  1.00  0.00           O  
ATOM    449  CB  ALA   165      28.128  15.912 109.410  1.00  0.00           C  
ATOM    450  N   PRO   166      30.554  14.431 111.019  1.00  0.00           N  
ATOM    451  CA  PRO   166      31.471  14.300 112.143  1.00  0.00           C  
ATOM    452  C   PRO   166      32.905  14.070 111.657  1.00  0.00           C  
ATOM    453  O   PRO   166      33.821  14.620 112.264  1.00  0.00           O  
ATOM    454  CB  PRO   166      30.958  13.105 112.945  1.00  0.00           C  
ATOM    455  CG  PRO   166      30.276  12.225 111.901  1.00  0.00           C  
ATOM    456  CD  PRO   166      29.743  13.229 110.879  1.00  0.00           C  
ATOM    457  N   GLU   167      33.070  13.237 110.624  1.00  0.00           N  
ATOM    458  CA  GLU   167      34.368  12.742 110.197  1.00  0.00           C  
ATOM    459  C   GLU   167      35.234  13.837 109.565  1.00  0.00           C  
ATOM    460  O   GLU   167      36.445  13.716 109.632  1.00  0.00           O  
ATOM    461  CB  GLU   167      34.163  11.522 109.290  1.00  0.00           C  
ATOM    462  CG  GLU   167      35.462  10.827 108.856  1.00  0.00           C  
ATOM    463  CD  GLU   167      36.407  10.505 110.014  1.00  0.00           C  
ATOM    464  OE1 GLU   167      35.909  10.022 111.053  1.00  0.00           O1-
ATOM    465  OE2 GLU   167      37.624  10.741 109.830  1.00  0.00           O  
ATOM    466  N   ARG   168      34.637  14.813 108.868  1.00  0.00           N  
ATOM    467  CA  ARG   168      35.377  15.944 108.312  1.00  0.00           C  
ATOM    468  C   ARG   168      36.057  16.745 109.433  1.00  0.00           C  
ATOM    469  O   ARG   168      37.158  17.245 109.238  1.00  0.00           O  
ATOM    470  CB  ARG   168      34.454  16.811 107.439  1.00  0.00           C  
ATOM    471  CG  ARG   168      33.519  17.650 108.315  1.00  0.00           C  
ATOM    472  CD  ARG   168      32.321  18.271 107.603  1.00  0.00           C  
ATOM    473  NE  ARG   168      31.475  18.925 108.611  1.00  0.00           N1+
ATOM    474  CZ  ARG   168      30.200  19.314 108.459  1.00  0.00           C  
ATOM    475  NH1 ARG   168      29.589  19.228 107.269  1.00  0.00           N  
ATOM    476  NH2 ARG   168      29.542  19.779 109.527  1.00  0.00           N  
ATOM    477  N   ASP   169      35.357  16.904 110.563  1.00  0.00           N  
ATOM    478  CA  ASP   169      35.837  17.578 111.759  1.00  0.00           C  
ATOM    479  C   ASP   169      36.864  16.695 112.472  1.00  0.00           C  
ATOM    480  O   ASP   169      37.787  17.225 113.100  1.00  0.00           O  
ATOM    481  CB  ASP   169      34.638  17.930 112.650  1.00  0.00           C  
ATOM    482  CG  ASP   169      35.071  18.703 113.895  1.00  0.00           C  
ATOM    483  OD1 ASP   169      35.265  19.930 113.762  1.00  0.00           O1-
ATOM    484  OD2 ASP   169      35.189  18.052 114.956  1.00  0.00           O  
ATOM    485  N   GLN   170      36.665  15.369 112.445  1.00  0.00           N  
ATOM    486  CA  GLN   170      37.634  14.408 112.955  1.00  0.00           C  
ATOM    487  C   GLN   170      38.969  14.550 112.215  1.00  0.00           C  
ATOM    488  O   GLN   170      39.955  14.770 112.860  1.00  0.00           O  
ATOM    489  CB  GLN   170      37.079  12.984 112.857  1.00  0.00           C  
ATOM    490  CG  GLN   170      37.924  11.946 113.602  1.00  0.00           C  
ATOM    491  CD  GLN   170      37.927  12.184 115.110  1.00  0.00           C  
ATOM    492  OE1 GLN   170      38.924  12.643 115.661  1.00  0.00           O  
ATOM    493  NE2 GLN   170      36.821  11.839 115.778  1.00  0.00           N  
ATOM    494  N   LEU   171      38.943  14.612 110.876  1.00  0.00           N  
ATOM    495  CA  LEU   171      40.105  14.879 110.051  1.00  0.00           C  
ATOM    496  C   LEU   171      40.690  16.244 110.403  1.00  0.00           C  
ATOM    497  O   LEU   171      41.902  16.391 110.467  1.00  0.00           O  
ATOM    498  CB  LEU   171      39.739  14.726 108.564  1.00  0.00           C  
ATOM    499  CG  LEU   171      40.859  15.216 107.632  1.00  0.00           C  
ATOM    500  CD1 LEU   171      41.066  14.351 106.383  1.00  0.00           C  
ATOM    501  CD2 LEU   171      40.631  16.649 107.149  1.00  0.00           C  
ATOM    502  N   ALA   172      39.857  17.289 110.501  1.00  0.00           N  
ATOM    503  CA  ALA   172      40.334  18.640 110.758  1.00  0.00           C  
ATOM    504  C   ALA   172      41.134  18.707 112.059  1.00  0.00           C  
ATOM    505  O   ALA   172      42.170  19.345 112.137  1.00  0.00           O  
ATOM    506  CB  ALA   172      39.158  19.619 110.788  1.00  0.00           C  
ATOM    507  N   SER   173      40.692  17.987 113.095  1.00  0.00           N  
ATOM    508  CA  SER   173      41.424  17.842 114.342  1.00  0.00           C  
ATOM    509  C   SER   173      42.695  17.006 114.139  1.00  0.00           C  
ATOM    510  O   SER   173      43.774  17.371 114.602  1.00  0.00           O  
ATOM    511  CB  SER   173      40.503  17.220 115.398  1.00  0.00           C  
ATOM    512  OG  SER   173      41.176  17.106 116.633  1.00  0.00           O  
ATOM    513  N   VAL   174      42.543  15.811 113.551  1.00  0.00           N  
ATOM    514  CA  VAL   174      43.588  14.806 113.409  1.00  0.00           C  
ATOM    515  C   VAL   174      44.778  15.336 112.608  1.00  0.00           C  
ATOM    516  O   VAL   174      45.879  15.437 113.142  1.00  0.00           O  
ATOM    517  CB  VAL   174      42.986  13.546 112.753  1.00  0.00           C  
ATOM    518  CG1 VAL   174      41.905  12.940 113.706  1.00  0.00           C  
ATOM    519  CG2 VAL   174      44.052  12.454 112.529  1.00  0.00           C  
ATOM    520  N   LEU   175      44.546  15.695 111.339  1.00  0.00           N  
ATOM    521  CA  LEU   175      45.605  16.074 110.416  1.00  0.00           C  
ATOM    522  C   LEU   175      46.150  17.455 110.784  1.00  0.00           C  
ATOM    523  O   LEU   175      47.357  17.655 110.861  1.00  0.00           O  
ATOM    524  CB  LEU   175      45.144  15.957 108.957  1.00  0.00           C  
ATOM    525  CG  LEU   175      44.554  14.603 108.555  1.00  0.00           C  
ATOM    526  CD1 LEU   175      44.190  14.624 107.069  1.00  0.00           C  
ATOM    527  CD2 LEU   175      45.468  13.424 108.855  1.00  0.00           C  
ATOM    528  N   LYS   176      45.203  18.365 111.034  1.00  0.00           N  
ATOM    529  CA  LYS   176      45.291  19.710 111.595  1.00  0.00           C  
ATOM    530  C   LYS   176      45.008  20.771 110.537  1.00  0.00           C  
ATOM    531  O   LYS   176      45.899  21.187 109.806  1.00  0.00           O  
ATOM    532  CB  LYS   176      46.552  20.029 112.382  1.00  0.00           C  
ATOM    533  CG  LYS   176      46.532  21.385 113.110  1.00  0.00           C  
ATOM    534  CD  LYS   176      45.409  21.562 114.142  1.00  0.00           C  
ATOM    535  CE  LYS   176      45.329  20.432 115.179  1.00  0.00           C  
ATOM    536  NZ  LYS   176      46.584  20.244 115.926  1.00  0.00           N1+
ATOM    537  N   LEU   177      43.760  21.239 110.550  1.00  0.00           N  
ATOM    538  CA  LEU   177      43.129  22.226 109.681  1.00  0.00           C  
ATOM    539  C   LEU   177      41.825  22.664 110.368  1.00  0.00           C  
ATOM    540  O   LEU   177      41.537  22.264 111.498  1.00  0.00           O  
ATOM    541  CB  LEU   177      42.842  21.618 108.288  1.00  0.00           C  
ATOM    542  CG  LEU   177      44.052  21.507 107.345  1.00  0.00           C  
ATOM    543  CD1 LEU   177      43.568  21.061 105.963  1.00  0.00           C  
ATOM    544  CD2 LEU   177      44.772  22.851 107.178  1.00  0.00           C  
ATOM    545  N   THR   178      40.998  23.479 109.697  1.00  0.00           N  
ATOM    546  CA  THR   178      39.655  23.823 110.150  1.00  0.00           C  
ATOM    547  C   THR   178      38.670  23.020 109.301  1.00  0.00           C  
ATOM    548  O   THR   178      39.017  22.666 108.187  1.00  0.00           O  
ATOM    549  CB  THR   178      39.416  25.336 109.999  1.00  0.00           C  
ATOM    550  OG1 THR   178      39.439  25.711 108.639  1.00  0.00           O  
ATOM    551  CG2 THR   178      40.458  26.151 110.772  1.00  0.00           C  
ATOM    552  N   SER   179      37.485  22.662 109.822  1.00  0.00           N  
ATOM    553  CA  SER   179      36.484  21.933 109.057  1.00  0.00           C  
ATOM    554  C   SER   179      36.034  22.705 107.816  1.00  0.00           C  
ATOM    555  O   SER   179      35.545  22.097 106.875  1.00  0.00           O  
ATOM    556  CB  SER   179      35.328  21.655 110.026  1.00  0.00           C  
ATOM    557  OG  SER   179      34.315  20.901 109.401  1.00  0.00           O  
ATOM    558  N   THR   180      36.114  24.036 107.870  1.00  0.00           N  
ATOM    559  CA  THR   180      35.818  24.916 106.752  1.00  0.00           C  
ATOM    560  C   THR   180      36.878  24.777 105.657  1.00  0.00           C  
ATOM    561  O   THR   180      36.514  24.637 104.501  1.00  0.00           O  
ATOM    562  CB  THR   180      35.701  26.364 107.254  1.00  0.00           C  
ATOM    563  OG1 THR   180      34.818  26.411 108.356  1.00  0.00           O  
ATOM    564  CG2 THR   180      35.178  27.296 106.158  1.00  0.00           C  
ATOM    565  N   GLN   181      38.161  24.928 106.007  1.00  0.00           N  
ATOM    566  CA  GLN   181      39.269  24.819 105.072  1.00  0.00           C  
ATOM    567  C   GLN   181      39.290  23.429 104.426  1.00  0.00           C  
ATOM    568  O   GLN   181      39.527  23.320 103.229  1.00  0.00           O  
ATOM    569  CB  GLN   181      40.564  25.152 105.818  1.00  0.00           C  
ATOM    570  CG  GLN   181      41.770  25.116 104.883  1.00  0.00           C  
ATOM    571  CD  GLN   181      43.047  25.629 105.550  1.00  0.00           C  
ATOM    572  OE1 GLN   181      43.008  26.216 106.628  1.00  0.00           O  
ATOM    573  NE2 GLN   181      44.196  25.397 104.913  1.00  0.00           N  
ATOM    574  N   VAL   182      39.118  22.384 105.245  1.00  0.00           N  
ATOM    575  CA  VAL   182      38.895  21.016 104.792  1.00  0.00           C  
ATOM    576  C   VAL   182      37.779  20.959 103.744  1.00  0.00           C  
ATOM    577  O   VAL   182      38.035  20.509 102.642  1.00  0.00           O  
ATOM    578  CB  VAL   182      38.592  20.117 106.003  1.00  0.00           C  
ATOM    579  CG1 VAL   182      38.061  18.733 105.609  1.00  0.00           C  
ATOM    580  CG2 VAL   182      39.864  19.930 106.833  1.00  0.00           C  
ATOM    581  N   LYS   183      36.555  21.375 104.100  1.00  0.00           N  
ATOM    582  CA  LYS   183      35.400  21.306 103.218  1.00  0.00           C  
ATOM    583  C   LYS   183      35.659  22.030 101.898  1.00  0.00           C  
ATOM    584  O   LYS   183      35.208  21.539 100.873  1.00  0.00           O  
ATOM    585  CB  LYS   183      34.219  21.908 103.978  1.00  0.00           C  
ATOM    586  CG  LYS   183      32.869  21.770 103.270  1.00  0.00           C  
ATOM    587  CD  LYS   183      31.802  22.595 104.004  1.00  0.00           C  
ATOM    588  CE  LYS   183      31.864  22.412 105.528  1.00  0.00           C  
ATOM    589  NZ  LYS   183      30.704  23.028 106.195  1.00  0.00           N1+
ATOM    590  N   ILE   184      36.291  23.210 101.945  1.00  0.00           N  
ATOM    591  CA  ILE   184      36.662  23.983 100.767  1.00  0.00           C  
ATOM    592  C   ILE   184      37.582  23.164  99.860  1.00  0.00           C  
ATOM    593  O   ILE   184      37.354  23.157  98.659  1.00  0.00           O  
ATOM    594  CB  ILE   184      37.264  25.333 101.194  1.00  0.00           C  
ATOM    595  CG1 ILE   184      36.120  26.228 101.701  1.00  0.00           C  
ATOM    596  CG2 ILE   184      37.999  26.016 100.029  1.00  0.00           C  
ATOM    597  CD1 ILE   184      36.620  27.483 102.421  1.00  0.00           C  
ATOM    598  N   TRP   185      38.646  22.561 100.407  1.00  0.00           N  
ATOM    599  CA  TRP   185      39.545  21.695  99.648  1.00  0.00           C  
ATOM    600  C   TRP   185      38.764  20.553  98.982  1.00  0.00           C  
ATOM    601  O   TRP   185      39.000  20.238  97.818  1.00  0.00           O  
ATOM    602  CB  TRP   185      40.666  21.180 100.564  1.00  0.00           C  
ATOM    603  CG  TRP   185      41.682  20.297  99.905  1.00  0.00           C  
ATOM    604  CD1 TRP   185      42.936  20.649  99.543  1.00  0.00           C  
ATOM    605  CD2 TRP   185      41.529  18.912  99.490  1.00  0.00           C  
ATOM    606  NE1 TRP   185      43.560  19.588  98.912  1.00  0.00           N  
ATOM    607  CE2 TRP   185      42.706  18.510  98.798  1.00  0.00           C  
ATOM    608  CE3 TRP   185      40.513  17.948  99.629  1.00  0.00           C  
ATOM    609  CZ2 TRP   185      42.813  17.246  98.197  1.00  0.00           C  
ATOM    610  CZ3 TRP   185      40.590  16.702  98.990  1.00  0.00           C  
ATOM    611  CH2 TRP   185      41.718  16.374  98.224  1.00  0.00           C  
ATOM    612  N   PHE   186      37.881  19.908  99.754  1.00  0.00           N  
ATOM    613  CA  PHE   186      37.049  18.791  99.325  1.00  0.00           C  
ATOM    614  C   PHE   186      36.034  19.213  98.248  1.00  0.00           C  
ATOM    615  O   PHE   186      35.723  18.399  97.380  1.00  0.00           O  
ATOM    616  CB  PHE   186      36.434  18.110 100.567  1.00  0.00           C  
ATOM    617  CG  PHE   186      37.265  16.940 101.091  1.00  0.00           C  
ATOM    618  CD1 PHE   186      37.175  15.681 100.469  1.00  0.00           C  
ATOM    619  CD2 PHE   186      38.185  17.117 102.144  1.00  0.00           C  
ATOM    620  CE1 PHE   186      38.021  14.626 100.864  1.00  0.00           C  
ATOM    621  CE2 PHE   186      39.055  16.074 102.514  1.00  0.00           C  
ATOM    622  CZ  PHE   186      38.995  14.832 101.857  1.00  0.00           C  
ATOM    623  N   GLN   187      35.578  20.471  98.259  1.00  0.00           N  
ATOM    624  CA  GLN   187      34.779  21.071  97.215  1.00  0.00           C  
ATOM    625  C   GLN   187      35.624  21.287  95.956  1.00  0.00           C  
ATOM    626  O   GLN   187      35.146  21.042  94.863  1.00  0.00           O  
ATOM    627  CB  GLN   187      34.247  22.406  97.750  1.00  0.00           C  
ATOM    628  CG  GLN   187      32.873  22.701  97.182  1.00  0.00           C  
ATOM    629  CD  GLN   187      32.871  22.864  95.663  1.00  0.00           C  
ATOM    630  OE1 GLN   187      33.471  23.796  95.134  1.00  0.00           O  
ATOM    631  NE2 GLN   187      32.206  21.952  94.953  1.00  0.00           N  
ATOM    632  N   ASN   188      36.804  21.891  96.106  1.00  0.00           N  
ATOM    633  CA  ASN   188      37.662  22.269  95.001  1.00  0.00           C  
ATOM    634  C   ASN   188      38.055  21.052  94.161  1.00  0.00           C  
ATOM    635  O   ASN   188      38.183  21.185  92.949  1.00  0.00           O  
ATOM    636  CB  ASN   188      38.898  22.997  95.544  1.00  0.00           C  
ATOM    637  CG  ASN   188      38.569  24.328  96.223  1.00  0.00           C  
ATOM    638  OD1 ASN   188      37.459  24.843  96.111  1.00  0.00           O  
ATOM    639  ND2 ASN   188      39.544  24.895  96.933  1.00  0.00           N  
ATOM    640  N   ARG   189      38.306  19.908  94.807  1.00  0.00           N  
ATOM    641  CA  ARG   189      38.742  18.701  94.118  1.00  0.00           C  
ATOM    642  C   ARG   189      37.604  18.030  93.346  1.00  0.00           C  
ATOM    643  O   ARG   189      37.847  17.547  92.240  1.00  0.00           O  
ATOM    644  CB  ARG   189      39.465  17.764  95.085  1.00  0.00           C  
ATOM    645  CG  ARG   189      40.370  16.777  94.341  1.00  0.00           C  
ATOM    646  CD  ARG   189      41.228  16.008  95.331  1.00  0.00           C  
ATOM    647  NE  ARG   189      42.268  15.205  94.695  1.00  0.00           N1+
ATOM    648  CZ  ARG   189      43.398  15.717  94.183  1.00  0.00           C  
ATOM    649  NH1 ARG   189      43.774  17.015  94.362  1.00  0.00           N  
ATOM    650  NH2 ARG   189      44.220  14.916  93.483  1.00  0.00           N  
ATOM    651  N   ARG   190      36.372  18.016  93.875  1.00  0.00           N  
ATOM    652  CA  ARG   190      35.235  17.519  93.102  1.00  0.00           C  
ATOM    653  C   ARG   190      34.877  18.485  91.968  1.00  0.00           C  
ATOM    654  O   ARG   190      34.462  18.041  90.902  1.00  0.00           O  
ATOM    655  CB  ARG   190      34.046  17.159  94.003  1.00  0.00           C  
ATOM    656  CG  ARG   190      33.087  18.314  94.313  1.00  0.00           C  
ATOM    657  CD  ARG   190      32.109  17.933  95.428  1.00  0.00           C  
ATOM    658  NE  ARG   190      32.782  17.911  96.734  1.00  0.00           N1+
ATOM    659  CZ  ARG   190      32.179  17.632  97.901  1.00  0.00           C  
ATOM    660  NH1 ARG   190      30.902  17.226  97.933  1.00  0.00           N  
ATOM    661  NH2 ARG   190      32.867  17.761  99.041  1.00  0.00           N  
ATOM    662  N   TYR   191      34.996  19.795  92.222  1.00  0.00           N  
ATOM    663  CA  TYR   191      34.747  20.830  91.235  1.00  0.00           C  
ATOM    664  C   TYR   191      35.707  20.714  90.057  1.00  0.00           C  
ATOM    665  O   TYR   191      35.333  21.078  88.962  1.00  0.00           O  
ATOM    666  CB  TYR   191      34.845  22.214  91.882  1.00  0.00           C  
ATOM    667  CG  TYR   191      34.604  23.354  90.912  1.00  0.00           C  
ATOM    668  CD1 TYR   191      33.440  23.370  90.119  1.00  0.00           C  
ATOM    669  CD2 TYR   191      35.601  24.327  90.706  1.00  0.00           C  
ATOM    670  CE1 TYR   191      33.297  24.318  89.093  1.00  0.00           C  
ATOM    671  CE2 TYR   191      35.438  25.301  89.707  1.00  0.00           C  
ATOM    672  CZ  TYR   191      34.292  25.290  88.894  1.00  0.00           C  
ATOM    673  OH  TYR   191      34.147  26.222  87.913  1.00  0.00           O  
ATOM    674  N   LYS   192      36.980  20.431  90.339  1.00  0.00           N  
ATOM    675  CA  LYS   192      37.993  20.208  89.325  1.00  0.00           C  
ATOM    676  C   LYS   192      37.557  19.128  88.338  1.00  0.00           C  
ATOM    677  O   LYS   192      37.704  19.326  87.142  1.00  0.00           O  
ATOM    678  CB  LYS   192      39.296  19.833  90.051  1.00  0.00           C  
ATOM    679  CG  LYS   192      40.574  19.887  89.192  1.00  0.00           C  
ATOM    680  CD  LYS   192      40.884  21.300  88.664  1.00  0.00           C  
ATOM    681  CE  LYS   192      42.211  21.366  87.898  1.00  0.00           C  
ATOM    682  NZ  LYS   192      43.386  21.214  88.790  1.00  0.00           N1+
ATOM    683  N   CYS   193      37.112  17.978  88.852  1.00  0.00           N  
ATOM    684  CA  CYS   193      36.647  16.865  88.047  1.00  0.00           C  
ATOM    685  C   CYS   193      35.411  17.245  87.223  1.00  0.00           C  
ATOM    686  O   CYS   193      35.248  16.795  86.094  1.00  0.00           O  
ATOM    687  CB  CYS   193      36.328  15.671  88.970  1.00  0.00           C  
ATOM    688  SG  CYS   193      37.820  14.733  89.393  1.00  0.00           S  
ATOM    689  N   LYS   194      34.528  18.089  87.770  1.00  0.00           N  
ATOM    690  CA  LYS   194      33.362  18.580  87.050  1.00  0.00           C  
ATOM    691  C   LYS   194      33.799  19.465  85.881  1.00  0.00           C  
ATOM    692  O   LYS   194      33.418  19.198  84.743  1.00  0.00           O  
ATOM    693  CB  LYS   194      32.405  19.303  88.011  1.00  0.00           C  
ATOM    694  CG  LYS   194      31.199  19.881  87.257  1.00  0.00           C  
ATOM    695  CD  LYS   194      30.187  20.546  88.199  1.00  0.00           C  
ATOM    696  CE  LYS   194      29.422  19.575  89.110  1.00  0.00           C  
ATOM    697  NZ  LYS   194      28.719  18.525  88.350  1.00  0.00           N1+
ATOM    698  N   ARG   195      34.592  20.507  86.160  1.00  0.00           N  
ATOM    699  CA  ARG   195      35.119  21.443  85.175  1.00  0.00           C  
ATOM    700  C   ARG   195      35.926  20.737  84.085  1.00  0.00           C  
ATOM    701  O   ARG   195      35.852  21.144  82.931  1.00  0.00           O  
ATOM    702  CB  ARG   195      35.940  22.530  85.888  1.00  0.00           C  
ATOM    703  CG  ARG   195      36.705  23.406  84.886  1.00  0.00           C  
ATOM    704  CD  ARG   195      37.075  24.770  85.474  1.00  0.00           C  
ATOM    705  NE  ARG   195      35.892  25.639  85.516  1.00  0.00           N1+
ATOM    706  CZ  ARG   195      35.883  26.977  85.424  1.00  0.00           C  
ATOM    707  NH1 ARG   195      37.021  27.684  85.446  1.00  0.00           N  
ATOM    708  NH2 ARG   195      34.706  27.605  85.306  1.00  0.00           N  
ATOM    709  N   GLN   196      36.694  19.698  84.445  1.00  0.00           N  
ATOM    710  CA  GLN   196      37.436  18.897  83.484  1.00  0.00           C  
ATOM    711  C   GLN   196      36.446  18.302  82.479  1.00  0.00           C  
ATOM    712  O   GLN   196      35.489  17.637  82.866  1.00  0.00           O  
ATOM    713  CB  GLN   196      38.240  17.812  84.220  1.00  0.00           C  
ATOM    714  CG  GLN   196      39.280  17.150  83.305  1.00  0.00           C  
ATOM    715  CD  GLN   196      40.405  18.114  82.923  1.00  0.00           C  
ATOM    716  OE1 GLN   196      40.926  18.836  83.770  1.00  0.00           O  
ATOM    717  NE2 GLN   196      40.783  18.131  81.643  1.00  0.00           N  
ATOM    718  N   ARG   197      36.546  18.734  81.215  1.00  0.00           N  
ATOM    719  CA  ARG   197      35.573  18.493  80.157  1.00  0.00           C  
ATOM    720  C   ARG   197      34.263  19.237  80.447  1.00  0.00           C  
ATOM    721  O   ARG   197      33.223  18.618  80.668  1.00  0.00           O  
ATOM    722  CB  ARG   197      35.279  16.959  80.023  1.00  0.00           C  
ATOM    723  CG  ARG   197      34.778  16.574  78.619  1.00  0.00           C  
ATOM    724  CD  ARG   197      34.318  15.115  78.552  1.00  0.00           C  
ATOM    725  NE  ARG   197      33.083  14.899  79.322  1.00  0.00           N  
ATOM    726  CZ  ARG   197      32.360  13.769  79.335  1.00  0.00           C  
ATOM    727  NH1 ARG   197      32.712  12.703  78.606  1.00  0.00           N  
ATOM    728  NH2 ARG   197      31.261  13.704  80.091  1.00  0.00           N1+
ATOM    729  N   GLN   198      34.344  20.578  80.391  1.00  0.00           N  
ATOM    730  CA  GLN   198      33.299  21.587  80.577  1.00  0.00           C  
ATOM    731  C   GLN   198      32.567  21.533  81.926  1.00  0.00           C  
ATOM    732  O   GLN   198      32.490  20.472  82.532  1.00  0.00           O  
ATOM    733  CB  GLN   198      32.357  21.679  79.370  1.00  0.00           C  
ATOM    734  CG  GLN   198      31.209  22.697  79.526  1.00  0.00           C  
ATOM    735  CD  GLN   198      31.656  24.134  79.775  1.00  0.00           C  
ATOM    736  OE1 GLN   198      31.234  24.799  80.706  1.00  0.00           O  
ATOM    737  NE2 GLN   198      32.452  24.678  78.870  1.00  0.00           N  
TER     738      GLN   198 
HETATM  739 ZN     *     0      44.745  12.909  90.849  1.00  0.00          ZN2+
END
